# Supplementary material for: Quantification of nitromethane in mainstream smoke using gas chromatography and tandem mass spectrometry
Source: Toxicol Rep. 2021 Feb 15;8:405–10. doi: 10.1016/j.toxrep.2021.02.008 (PMC7921750; doi:10.1016/j.toxrep.2021.02.008)
Supplement: Supplementary file 1 [file mmc1.zip]

Archive with 1 entries (1 files):
- DataProfile_5214896.xml
