# Supplementary material for: Quantification of nitromethane in mainstream smoke using gas chromatography and tandem mass spectrometry
Source: Toxicol Rep. 2021 Feb 15;8:405–10. doi: 10.1016/j.toxrep.2021.02.008 (PMC7921750; doi:10.1016/j.toxrep.2021.02.008)
Supplement: Supplementary file 1 [file mmc1.zip › DataProfile_5214896.xml]

<?xml version="1.0" encoding="UTF-8" standalone="no"?><data:data><datasets><author>rbravo@cdc.gov</author><type>0</type><dataset><value>1</value><reason>Data will be made available on request</reason><comments/></dataset></datasets></data:data>
